# Supplementary material for: Behavior Rating Inventory of Executive Function in Preschool (BRIEF-P) and Attention-Deficit and Hyperactivity Disorders (ADHD): A Systematic Review and Meta-Analysis of Floor and Ceiling Effects
Source: Children (Basel). 2023 Dec 30;11(1):58. doi: 10.3390/children11010058 (PMC10814211; doi:10.3390/children11010058)
Supplement: Supplementary file 1 [file children-11-00058-s001.zip]

Archive with 1 entries (1 files):
- children-2789620-supplementary.pdf
